# Supplementary material for: High-Efficient Flame-Retardant Finishing of Cotton Fabrics Based on Phytic Acid
Source: Int J Mol Sci. 2023 Jan 6;24(2):1093. doi: 10.3390/ijms24021093 (PMC9865254; doi:10.3390/ijms24021093)
Supplement: Supplementary file 1 [file ijms-24-01093-s001.zip]

Archive with 1 entries (1 files):
- ijms-2140839-SI.pdf
